# Supplementary material for: Developing a new research tool for use in free-ranging cetaceans: recovering cortisol from harbour porpoise skin
Source: Conserv Physiol. 2015 Apr 28;3(1):cov016. doi: 10.1093/conphys/cov016 (PMC4778458; doi:10.1093/conphys/cov016)
Supplement: Supplementary Data [file cov016supp.zip]

Archive with 2 entries (2 files):
- cov016supp.docx
- manifest.xml
